# Supplementary material for: Antibodies utilizing VL6-57 light chains target a convergent cryptic epitope on SARS-CoV-2 spike protein and potentially drive the genesis of Omicron variants
Source: Nat Commun. 2024 Aug 31;15:7585. doi: 10.1038/s41467-024-51770-3 (PMC11366018; doi:10.1038/s41467-024-51770-3)
Supplement: Supplementary file 4 — Source Data [file 41467_2024_51770_MOESM4_ESM.xlsx]

## Sheet: Fig.1e
Source data for Fig. 1e (Authentic virus neutralization by R1-26).
R1-26 (nM)	WT			Alpha			Beta			Delta			Omicron
695.024	100	100	100	100	100	100	100	100	100	100	100	100	0	26.087	32.8767
173.756	100	99.2754	100	100	100	100	99.0385	100	100	100	100	98.4733	31.4607	0	19.1781
43.439	95	90.5797	93.75	98.6928	97.7011	98.2143	89.4231	81.6794	87.7193	100	100	99.2366	46.0674	26.087	20.548
10.8597	40	42.029	29.6875	52.2876	61.4943	51.1905	20.1923	24.4275	33.3333	78.3784	56.8965	78.626	35.9551	30.4348	26.0274
2.71494	30.7143	24.6377	23.4375	13.0719	25.2874	11.3095	4.80769	6.87023	10.5263	26.1261	5.17241	18.3206	39.3258	2.89855	15.0685
0.678734	12.8571	11.5942	8.59375	0	0	5.35714	0	0	2.63158	9.00901	3.44828	23.6641	46.0674	10.1449	0
0.169683	0	0	0	2.61438	2.29885	0	10.5769	7.63359	7.01754	0	0	0	21.3483	23.1884	2.73973

## Sheet: Fig.2c
Source data for Fig. 2c (Ligand-induced conformational change assays to probe the induction of post-fusion structures).

## Sheet: Fig.2d
Source data for Fig. 2d (Inhibition of spike-ACE2 interaction mediated cell-cell membrane fusion by antibodies).
Ab (μg/mL)	R1-26				CR3022				H18				B38				Irrelevant Ab
300	80.89	67.075	74.02		55.5775	38.975	45.2765		54.8975	36.95	45.9856		55.8775	53.025	55.986		27.56	15.025	16.876
150	77.3375	59.975	70.0412		46.305	39.175	42.6543
75	61.755	54.3333	50.6539		38.3325	26.1	32.8754
37.5	52.2425	48.175	32.8796		28.845	1.26667	20.6545

## Sheet: Fig.4d
Source data for Fig.4d (Read-count comparison of “WLRG” motif containing IgH sequences in the IgH repertoires of COVID-19 convalescents and naïve donors).
ND	COVID-19
35.8364	121.136
15.2423	2712.75
213.095	22.6732
49.4141	253.57
12.7228	1.53658
18.652	5.10748
0	0
107.459	0
0	0
0	67.3704
0	1197.47
0	482.468
0	0
0	62.8444
0	48.7852
0	341.682
0	2.43334
0	0
0	0.598291
0	14.8906
0	0
39.11	0
15.8554	0
49.2055	7.39142
	7.28681
	443.27
	0
	1227.35
	3510.56
	402.901
	2.69274
	108.882
	8.62389
	0
	156.757
	0
	65.9962
	734.457
	21.1212
	97.7671
	90.0786
	315.377
	363.558
	1047.08
	0
	0
	167.709
	0
	3.08058
	0
	75.5126
	277.821
	579.335
	0
	0
	0
	0
	2.73892
	386.797
	630.748
	406.901
	0
	0.577053

## Sheet: Fig.4e
Source data for Fig.4e (Read-count dynamics of “WLRG” motif containing IgH sequences in the IgH repertoires of COVID-19 convalescents).
Days post symptom onset	CHW	DZQ1	DZQ2	LKY1	LKY2	PZH1	PZH2	QPY	SJ	WDZ1	WDZ2	WGZ	WL1	WL2	WLF1	WLF2	YKJ1	YKJ2	ZLY1	ZLY2	ZZC	FWT	HMY	JF	QPY2	WB	WH	XS	ZJZ
7	0
9	0
16	67.3704
21	1197.47
24	482.468
3		5.10748
5		0
12		443.27
17		3510.56
20		1227.35
3			8.62389
5			0
12			363.558
17			1047.08
17				277.821
17					0
15						402.901
15							108.882
5								22.6732
14								253.57
5									156.757
7									0
14									0
19									0
10										1.53658
19										121.136
24										2712.75
7											65.9962
10											734.457
13												0
15												0.598291
20												14.8906
10													0
12													0
14													0
10														2.69274
12														97.7671
14														167.709
5															0
7															62.8444
14															48.7852
19															341.682
22															2.43334
5																0
7																75.5126
14																90.0786
19																315.377
8																	7.28681
6																		0
8																		3.08058
22																			7.39142
22																				579.335
12																					21.1212
17																						630.748
17																							203.671
25																								406.901
7																									0
13																										386.797
11																											0
25																											2.73892
10																												0.577053
15																												0
13																													0
28																													0

## Sheet: Fig.4f
Source data for Fig. 4f (Read-count comparison of “WLRG” motif containing IgH sequences in the IgH repertoires of COVID-19 convalescents and naïve donors across different timepoints).
ND	1-13	14-28
35.8364	22.6732	121.136
15.2423	1.53658	2712.75
213.095	5.10748	253.57
49.4141	0	67.3704
12.7228	0	1197.47
18.652	0	482.468
0	0	48.7852
107.459	62.8444	341.682
0	0	2.43334
0	0	0.598291
0	0	14.8906
0	7.28681	0
0	443.27	7.39142
0	2.69274	0
0	8.62389	1227.35
0	0	3510.56
0	156.757	402.901
0	0	108.882
0	65.9962	90.0786
0	734.457	315.377
0	21.1212	1047.08
39.11	97.7671	0
15.8554	363.558	0
49.2055	0	167.709
	3.08058	277.821
	0	579.335
	75.5126	0
	0	0
	0	2.73892
	386.797	630.748
	0	406.901
	0.577053

## Sheet: Fig.4h
Source data for Fig. 4h (Read-count comparison of “WLRG” motif containing IgH sequences between COVID-19 convalescents and naïve donors across different isotypes).
	ND																								COVID-19
IGHA	14.9318	0	276.239	0	0	0	0	0	0	0	0	0	0	0	0	0	0	0	0	0	0	0	0	0.746591	11.9455	4.47954	0	10.4523	0.746591	0	0	0	0	4.47954	7.46591	11.1989	0	0	0	3.73295	0.746591	0	0.746591	0.746591	0	0	0	0	1.49318
IGHD	0	2.98636	17.1716	10.4523	0	10.4523	0	0	0	0	0	0	0	0	0	0	0	0	0	0	0	0.746591	0	1.49318	0	0	0	3.73295	0	5.22613	0	0	0	0	0.746591	1.49318	0	0	0	7.46591	0	0	0	0	0	0	0	0	0
IGHE	0	0	0	0	0	0	0	5.22613	0	0	0	0	0	0	0	0	0	0	0	0	0	0	0	0	8.95909	101.536	0	22.3977	0	0	0	0	0	7.46591	136.626	62.7136	0	0	2.98636	61.2204	0	0	0	0	0	0	0	0	0
IGHG	2.23977	0.746591	8.95909	0	0.746591	0	0	7.46591	0	0	0	0	0	0	0	0	0	0	0	0	0	0	0	0	113.482	1317.73	0.746591	179.928	0.746591	0	0	0	0	79.1386	989.233	676.411	0	1.49318	53.0079	406.892	0	0	0	0.746591	0	0	0	1.49318	5.22613
IGHM	18.6648	16.425	30.6102	45.542	14.9318	11.1989	0	0	0	0	0	0	0	0	0	0	0	0	0	0	0	11.1989	5.22613	10.4523	5.22613	4.47954	27.6239	73.1659	0	0	0	0	0	0.746591	6.71932	32.1034	0	71.6727	2.23977	5.22613	2.23977	0	0	22.3977	0	0	0	0	0
[truncated: 38 more columns]

## Sheet: Fig.4i
Source data for Fig.4i (Read-count comparison of “QSYDSS” containing VL6-57 light chain sequences in the IgL repertoires of COVID-19 convalescents and naïve donors).
ND	1-13
105.443	27.6449
913.072	1832.9
1214.14	97.5198
568.739	737.056
978.85	2767.69
1227.04	11695.5
356.694	267.133
2038.59	1280.22
512.081	15.6994
684.536	7.178
356.332	54.0263
969.619	855.384
4686.73	1376.54
92.9099	834.515
597.623	787.527
1001.4	851.302
1410.07	67.9937
721.187	387.046
354.272	1262.61
851.607	16.7808
404.518	79.3568
695.342	410.843
	2987.93

## Sheet: Fig.5c
Source data for Fig.5c (Authentic virus neutralization by H18).
H18 (nM)	WT			Alpha			Beta			Delta			Omicron
695.024	75	72.093	71.9178	65.6977	53.0121	59.887	64.7541	84.8739	81.8182	97.7099	98.4496	98.6577	29.8701	1.2987	1.66667
173.756	33.7838	44.1861	34.2466	34.8837	42.1687	45.1977	41.8033	48.7395	51.8182	85.4962	89.9225	87.9195	31.1688	10.3896	5
43.439	14.8649	21.7054	15.0685	30.2326	19.8795	33.8983	1.63934	25.2101	23.6364	43.5115	46.5116	45.6376	35.0649	14.2857	18.3333
10.8597	22.973	2.32558	10.274	31.3954	7.22892	22.5989	1.63934	0	10.9091	16.0305	17.8295	22.1476	44.1558	37.6623	13.3333
2.71494	12.1622	11.6279	4.79452	16.8605	11.4458	20.339	0	5.04202	0	22.1374	11.6279	16.7785	38.961	44.1558	23.3333
0.678734	4.05405	0	4.79452	12.2093	4.21687	13.5593	11.4754	0.840336	9.09091	9.92366	0	20.1342	32.4675	31.1688	31.6667
0.169683	0	12.4031	0	0	10.8434	0	7.37705	1.68067	2.72727	0	16.2791	0	0	0	0

## Sheet: Fig. 6a and 6b
Source data for Fig.6a and 6b (Sequence information of SARS-CoV-2 variants and SARS-related coronaviruses used in this study).
Virus	Accession number of Genbank/GISAID	Strain name	Fragment
SARS-CoV-2 WT and variants	EPI_ISL_402124	hCoV-19/Wuhan/WIV04/2019 (WIV04)	Complete genome
	EPI_ISL_1904349	Alpha (B.1.1.7)	Incomplete genome
	EPI_ISL_1370756	Beta (B.1.351)	Complete genome
	EPI_ISL_792680	Gamma (P.1)	Complete genome
	EPI_ISL_2548805	Kappa (B.1.617.1)	Complete genome
	EPI_ISL_2020954	Delta (B.1.617.2)	Complete genome
	EPI_ISL_3132697	Lambda (C.37)	Incomplete genome
	EPI_ISL_8011752	Omicron (BA.1)	Complete genome
	EPI_ISL_10846596	Omicron (BA.1.1)	Incomplete genome
	EPI_ISL_10965248	Omicron (BA.2)	Complete genome
	EPI_ISL_12259050	Omicron (BA.2.11)	Incomplete genome
	EPI_ISL_13113785	Omicron (BA.2.12.1)	Incomplete genome
	EPI_ISL_14512707	Omicron (BA.2.13)	Incomplete genome
	EPI_ISL_14434723	Omicron (BA.2.75)	Incomplete genome
	EPI_ISL_14913457	Omicron (BA.2.75.2)	Incomplete genome
	EPI_ISL_15427610	Omicron (XBB)	Complete genome
	EPI_ISL_16818774	Omicron (XBB.1.5)	Incomplete genome
	EPI_ISL_7605589	Omicron (BA.3)	Complete genome
	EPI_ISL_16543330	Omicron (BA.4)	Complete genome
	EPI_ISL_12568880	Omicron (BA.5)	Complete genome
	EPI_ISL_16327362	Omicron (BF.7)	Incomplete genome
	EPI_ISL_16028774	Omicron (BQ.1)	Incomplete genome
	EPI_ISL_15160684	Omicron (BQ.1.1)	Complete genome
SARS-related coronaviruses	MN996532.2	Bat coronavirus RaTG13	Complete genome
	MZ937000.1	Bat coronavirus isolate BANAL-20-52/Laos/2020	Complete genome
	MZ937003.2	Bat coronavirus isolate BANAL-20-236/Laos/2020	Complete genome
	MT121216.1	Pangolin coronavirus isolate MP789	Complete genome
	KF569996.1	Rhinolophus affinis coronavirus isolate LYRa11	Complete genome
	KC881005.1	Bat SARS-like coronavirus RsSHC014	Complete genome
	KY417144.1	Bat SARS-like coronavirus isolate Rs4084	Complete genome
	KF367457.1	Bat SARS-like coronavirus WIV1	Complete genome
	MK211376.1	Coronavirus BtRs-BetaCoV/YN2018B	Complete genome
	KY417151.1	Bat SARS-like coronavirus isolate Rs7327	Complete genome
	KY417152.1	Bat SARS-like coronavirus isolate Rs9401	Complete genome
	KY417146.1	Bat SARS-like coronavirus isolate Rs4231	Complete genome
	NC_004718.3	SARS coronavirus Tor2	Complete genome
	KT444582.1	SARS-like coronavirus WIV16	Complete genome
	KY417150.1	Bat SARS-like coronavirus isolate Rs4874	Complete genome
	KC881006.1	Bat SARS-like coronavirus Rs3367	Complete genome
	AY572034.1	SARS coronavirus civet007	Complete genome
	AY304488.1	SARS coronavirus SZ16	Complete genome
	FJ882944.1	SARS coronavirus ExoN1 isolate P3pp23	Complete genome
	FJ882957.1	SARS coronavirus MA15	Complete genome
	AY687355.1	SARS coronavirus A013	Spike protein
	AY687356.1	SARS coronavirus A021	Spike protein
	AY686863.1	SARS coronavirus A022	Complete genome
	AY427439.1	SARS coronavirus AS	Complete genome
	AY687359.1	SARS coronavirus B012	Spike protein
	AY687361.1	SARS coronavirus B029	Spike protein
	AY687362.1	SARS coronavirus B033	Spike protein
	AY686864.1	SARS coronavirus B039	Complete genome
	AY278488.2	SARS coronavirus BJ01	Complete genome
	AY278487.3	SARS coronavirus BJ02	Complete genome
	AY429079.1	SARS coronavirus BJ302 clone 8	Spike protein
	AY687365.1	SARS coronavirus C013	Spike protein
	AY687366.1	SARS coronavirus C014	Spike protein
	AY714217.1	SARS Coronavirus CDC#200301157	Complete genome
	AY572035.1	SARS coronavirus civet010	Complete genome
	AY572037.1	SARS coronavirus civet019	Spike protein
	AY572038.1	SARS coronavirus civet020	Complete genome
	DQ514531.1	SARS coronavirus CS21	Spike protein
	DQ514532.1	SARS coronavirus CS24	Spike protein
	AY345986.1	SARS coronavirus CUHK-AG01	Complete genome
	DQ514529.1	SARS coronavirus ES191	Spike protein
	DQ514530.1	SARS coronavirus ES260	Spike protein
	AY310120.1	SARS coronavirus FRA	Complete genome
	AY278489.2	SARS coronavirus GD01	Complete genome
	AY525636.1	SARS coronavirus GD03T0013	Spike protein
	DQ407820.1	SARS coronavirus GD322	Spike protein
	AY313906.1	SARS coronavirus GD69	Complete genome
	AY394977.1	SARS coronavirus GZ-A	Incomplete genome
	AY394979.1	SARS coronavirus GZ-C	Complete genome
	AY390556.1	SARS coronavirus GZ02	Complete genome
	AY568539.1	SARS coronavirus GZ0401	Complete genome
	AY613947.1	SARS coronavirus GZ0402	Complete genome
	AY515512.1	SARS coronavirus HC/SZ/61/03	Complete genome
	AY394981.1	SARS coronavirus HGZ8L1-A	Incomplete genome
	AY394982.1	SARS coronavirus HGZ8L1-B	Incomplete genome
	AY648300.1	SARS coronavirus HHS-2004	Spike protein
	AY304492.1	SARS coronavirus HKU-36871	Incomplete genome
	AY323977.2	SARS coronavirus HSR 1	Complete genome
	AY394985.1	SARS coronavirus HSZ-Bb	Complete genome
	AY394988.1	SARS coronavirus JMD	Complete genome
	AY394998.1	SARS coronavirus LC1	Complete genome
	AY627044.1	SARS coronavirus PC4-115	Spike protein
	AY613951.1	SARS coronavirus PC4-127	Spike protein
	AY613948.1	SARS coronavirus PC4-13	Complete genome
	AY627045.1	SARS coronavirus PC4-137	Spike protein
	AY350750.1	SARS coronavirus PUMC01	Complete genome
	AY463059.1	SARS coronavirus ShanghaiQXC1	Complete genome
	AH012999.2	SARS coronavirus Shanhgai LY	Incomplete genome
	AH013708.2	SARS coronavirus Sin0409	Incomplete genome
	AY283794.1	SARS coronavirus Sin2500	Complete genome
	AY559083.1	SARS coronavirus Sin3408	Complete genome
	AY485277.1	SARS coronavirus Sino1-11	Complete genome
	AY461660.1	SARS coronavirus SoD	Complete genome
	AY304489.1	SARS coronavirus SZ1	Incomplete genome
	AY338174.1	SARS coronavirus Taiwan TC1	Complete genome
	AY291451.1	SARS coronavirus TW1	Complete genome
	DQ514528.1	SARS coronavirus WF188	Spike protein
	AY772062.1	SARS coronavirus WH20	Complete genome
	AY394997.1	SARS coronavirus ZS-A	Complete genome
	OP963575.1	Bat SARS-like virus BtSY1	Complete genome
	OP963576.1	Bat SARS-like virus BtSY2	Complete genome
	MW532698.1	Pangolin coronavirus isolate GX_P2V	Complete genome
	MT799526.1	Pangolin coronavirus isolate cDNA31-S	Spike protein
	MT040336.1	Pangolin coronavirus isolate PCoV_GX-P5E	Complete genome
	MT040334.1	Pangolin coronavirus isolate PCoV_GX-P1E	Complete genome

[truncated: 4 more sheets: Fig.S7a, Fig.S7b, Fig. S10d, Fig. S10e]
